# Supplementary material for: Decoding the Bioluminescent and Non-Bioluminescent Traits of Panellus stipticus: A Genomic and Phenotypic Perspective
Source: J Fungi (Basel). 2025 Oct 27;11(11):774. doi: 10.3390/jof11110774 (PMC12653593; doi:10.3390/jof11110774)
Supplement: Supplementary file 1 [file jof-11-00774-s001.zip]

Archive with 1 entries (1 files):
- jof-3898318-supplementary.pdf
